# Supplementary material for: Dynamics and Mechanisms of ERK Activation after Different Protocols that Induce Long-Term Synaptic Facilitation in Aplysia
Source: Oxf Open Neurosci. 2022 Oct 18;2:kvac014. doi: 10.1093/oons/kvac014 (PMC10464504; doi:10.1093/oons/kvac014)
Supplement: Web_Material_kvac014 [file Web_Material_kvac014.zip]

Archive with 2 entries (2 files):
- Supplemental file.docx
- Zhang_et_al_2022_Oxford_response letter_v2.docx
